# Supplementary material for: Case Report: A Canonical Splice-Site COL4A5 Variant in Alport Syndrome in a Kazakhstani Family
Source: Curr Issues Mol Biol. 2026 Jun 2;48(6):588. doi: 10.3390/cimb48060588 (PMC13298033; doi:10.3390/cimb48060588)
Supplement: Supplementary file 1 [file cimb-48-00588-s001.zip]

Archive with 1 entries (1 files):
- Supplementary table S1 Variants identified in the COL4A3, COL4A4, COL4A5, and COL4A6 genes in patients.xlsx
