# Supplementary material for: Case Report: A Canonical Splice-Site COL4A5 Variant in Alport Syndrome in a Kazakhstani Family
Source: Curr Issues Mol Biol. 2026 Jun 2;48(6):588. doi: 10.3390/cimb48060588 (PMC13298033; doi:10.3390/cimb48060588)
Supplement: Supplementary file 1 [file cimb-48-00588-s001.zip › Supplementary table S1 Variants identified in the COL4A3, COL4A4, COL4A5, and COL4A6 genes in patients.xlsx]

## Sheet: table S1
Variants in the COL4A3, COL4A4, COL4A5, and COL4A6 genes were detected in Patient 1.
Chromosome	Position	REF	ALT	DP	AD	QUAL	MQ	Zygosity	Effect	Gene name	HGVS.c	HGVS.p	dbSNP156 ID	CLINVAR CLNSIG	CLINVAR CLNDN
2	227238007	G	C	113	58	1339.64	60	HET	missense variant	COL4A3	c.127G>C	p.Gly43Arg	rs13424243	Benign	Autosomal Alport syndrome
2	227246719	T	C	82	82	2246.06	60	HOM	missense variant	COL4A3	c.422T>C	p.Leu141Pro	rs10178458	Benign	Autosomal Alport syndrome
2	227248459	A	G	109	109	3200.06	60	HOM	missense variant	COL4A3	c.485A>G	p.Glu162Gly	rs6436669	Benign	Autosomal Alport syndrome
2	227256385	G	T	104	52	1160.64	60	HET	missense variant	COL4A3	c.976G>T	p.Asp326Tyr	rs55703767	Benign	Autosomal Alport syndrome
2	227270915	C	T	120	54	1138.64	60	HET	missense variant	COL4A3	c.1721C>T	p.Pro574Leu	rs28381984	Benign	Autosomal Alport syndrome
X	108176871	C	T	93	40	804.64	60	HET	missense variant	COL4A6	c.2707G>A	p.Ala903Thr	rs138246637	Uncertain significance	Not provided
X	108183752	C	CCTT	81	39	1503.6	60	HET	conservative inframe insertion	COL4A6	c.1971_1972insAAG	p.Glu657_Val658insLys	rs146680910	Benign	X-linked Hearing loss
X	108190458	A	G	99	57	1243.64	60	HET	missense variant	COL4A6	c.1360T>C	p.Ser454Pro	rs1042065	Benign	X-linked Hearing loss
X	108597375	A	G	91	47	1055.64	60	HET	splice acceptor variant	COL4A5	c.1588-2A>G	-	-	-	-
Variants in the COL4A3, COL4A4, COL4A5, and COL4A6 genes were detected in Patient 2.
Chromosome	Position	REF	ALT	DP	AD	QUAL	MQ	Zygosity	Effect	Gene name	HGVS.c	HGVS.p	dbSNP156 ID	CLINVAR CLNSIG	CLINVAR CLNDN
2	227238007	G	C	72	35	881.64	60	HET	missense variant	COL4A3	c.127G>C	p.Gly43Arg	rs13424243	Benign	Autosomal Alport syndrome
2	227246719	T	C	83	83	2333.06	60	HOM	missense variant	COL4A3	c.422T>C	p.Leu141Pro	rs10178458	Benign	Autosomal Alport syndrome
2	227248459	A	G	68	68	2385.06	60	HOM	missense variant	COL4A3	c.485A>G	p.Glu162Gly	rs6436669	Benign	Autosomal Alport syndrome
2	227256385	G	T	72	44	1045.64	60	HET	missense variant	COL4A3	c.976G>T	p.Asp326Tyr	rs55703767	Benign	Autosomal Alport syndrome
2	227270915	C	T	103	44	1082.64	60	HET	missense variant	COL4A3	c.1721C>T	p.Pro574Leu	rs28381984	Benign	Autosomal Alport syndrome
X	108597375	A	G	36	36	1045.06	60	HЕM	splice acceptor variant	COL4A5	c.1588-2A>G	-	-	-	-
REF- reference base(s); ALT - comma separated list of alternate non-reference alleles called on at least one of the samples; DP - approximate read depth; AD - allelic depths; QUAL - a Phred-scaled quality score assigned by the variant caller; MQ - Mapping Quality; HOM - homozygote; HET - heterozygote; HEM- Hemizygous; HGVS.c - variant using HGVS notation (DNA level); HGVS.p - if variant is coding…
